# Supplementary material for: Facile Synthesis of Aminated Graphene Quantum Dots for Promising and Selective Detection of Cobalt and Copper Ions in Aqueous Media
Source: Molecules. 2022 Nov 14;27(22):7844. doi: 10.3390/molecules27227844 (PMC9692581; doi:10.3390/molecules27227844)
Supplement: Supplementary file 1 [file molecules-27-07844-s001.zip]

Archive with 1 entries (1 files):
- molecules-1917977-supplementary.pdf
